# Supplementary material for: Skeletal muscle feature of different populations in large yellow croaker (Larimichthys crocea): from an epigenetic point of view
Source: Front Mol Biosci. 2024 Jul 2;11:1403861. doi: 10.3389/fmolb.2024.1403861 (PMC11249746; doi:10.3389/fmolb.2024.1403861)
Supplement: Supplementary file 1 [file Table2.xlsx]

## Sheet: Sheet1
Coverage depth statistics
Name	sites_covgMean	sites_numCovg1	sites_numCovg4	sites_numCovg10
JM_Wild1	17.54	0.9039	0.8403	0.6895
JM_Wild2	18.3	0.9095	0.8538	0.7154
JM_Wild3	18.31	0.9096	0.8538	0.7197
JM_Wild4	19.02	0.9094	0.8565	0.7322
JM_Wild5	20.19	0.9121	0.8609	0.7398
JM_Wild6	17.94	0.9071	0.8487	0.7035
JM_Wild7	21.88	0.9088	0.8609	0.747
ND_Farm1	20.76	0.9115	0.8652	0.749
ND_Farm2	20.75	0.9115	0.863	0.7375
ND_Farm3	19.63	0.9098	0.8569	0.7215
ND_Farm4	20.19	0.91	0.8601	0.7329
ND_Farm5	20.82	0.9111	0.864	0.7461
ND_Farm6	19.75	0.908	0.8551	0.7203
ND_Farm7	20.46	0.9097	0.8591	0.7313
ND_Farm8	20.69	0.9102	0.8597	0.7319
ND_Farm9	21.11	0.9104	0.8628	0.7446
ND_Farm10	21.17	0.9116	0.8633	0.7417
XS_Farm1	20.45	0.9054	0.8527	0.7237
XS_Farm2	20.38	0.907	0.8538	0.7199
XS_Farm3	20.18	0.9046	0.8512	0.7191
XS_Farm4	20.17	0.9034	0.8543	0.7354
XS_Farm5	21.15	0.9063	0.8612	0.7512
XS_Farm6	20.61	0.9054	0.8542	0.7288
XS_Farm7	20.36	0.9033	0.8495	0.7097
ZJ_Wild1	21.47	0.9032	0.8493	0.7141
ZJ_Wild2	19.73	0.902	0.8473	0.7147
ZJ_Wild3	21.75	0.9061	0.8573	0.7419
ZJ_Wild4	25.89	0.9116	0.8697	0.7757
ZJ_Wild5	24.8	0.9126	0.8717	0.78
ZJ_Wild6	20.21	0.903	0.8499	0.7217
ZJ_Wild7	21.14	0.9027	0.8484	0.7159
ZJ_Wild8	19.66	0.903	0.8448	0.703
ZJ_Wild9	20.95	0.9033	0.8499	0.718
ZJ_Wild10	20.63	0.9046	0.8504	0.7219
ZJ_Wild11	20.9	0.9044	0.852	0.7259
ZS_Wild1	20.78	0.9068	0.8533	0.7165
ZS_Wild2	20.04	0.9087	0.8571	0.728
ZS_Wild3	19.1	0.9066	0.8479	0.6994
ZS_Wild4	19.34	0.9076	0.8507	0.7068
ZS_Wild5	19.06	0.9046	0.8391	0.6775
ZS_Wild6	18.09	0.8992	0.824	0.6451
ZS_Wild7	20	0.9034	0.8481	0.7125
