# Supplementary material for: Skeletal muscle feature of different populations in large yellow croaker (Larimichthys crocea): from an epigenetic point of view
Source: Front Mol Biosci. 2024 Jul 2;11:1403861. doi: 10.3389/fmolb.2024.1403861 (PMC11249746; doi:10.3389/fmolb.2024.1403861)
Supplement: Supplementary file 2 [file Table3.xlsx]

## Sheet: Sheet1
Genome-wide C-site methylation sequence type proportion statistics
Name	mCHH (%)	mCHH (%)	mCHH (%)	mOther (%)
JM_Wild1	152,291,709 (88.6 %)	5,225,904 (3.04 %)	14,256,045 (8.294 %)	110,637 (0.06437 %)
JM_Wild2	152,975,554 (89.58 %)	4,597,463 (2.692 %)	13,095,429 (7.668 %)	107,948 (0.06321 %)
JM_Wild3	159,644,897 (89.64 %)	4,721,589 (2.651 %)	13,631,309 (7.654 %)	93,800 (0.05267 %)
JM_Wild4	168,332,809 (89.96 %)	4,890,408 (2.614 %)	13,789,565 (7.37 %)	101,829 (0.05442 %)
JM_Wild5	178,943,147 (90.2 %)	4,995,852 (2.518 %)	14,349,325 (7.233 %)	99,464 (0.05014 %)
JM_Wild6	163,153,899 (90.52 %)	4,515,379 (2.505 %)	12,460,618 (6.914 %)	101,070 (0.05608%)
JM_Wild7	192,242,647 (89.88 %)	5,559,285 (2.599 %)	15,970,116 (7.466 %)	120,059 (0.05613 %)
ND_Farm1	180,198,333 (89.71 %)	5,291,281 (2.634 %)	15,266,752 (7.601 %)	103,220 (0.05139 %)
ND_Farm2	198,975,772 (90.61 %)	5,336,312 (2.43 %)	15,189,059 (6.917 %)	98,508 (0.04486 %)
ND_Farm3	173,087,091 (90.12 %)	4,875,459 (2.539 %)	14,004,002 (7.292 %)	88,783 (0.04623 %)
ND_Farm4	197,005,584 (89.53 %)	6,039,571 (2.745 %)	16,899,179 (7.68 %)	99,147 (0.04506 %)
ND_Farm5	193,039,270 (89.06 %)	6,208,073 (2.864 %)	17,396,840 (8.026 %)	102,588 (0.04733 %)
ND_Farm6	186,437,347 (89.86 %)	5,484,612 (2.644 %)	15,449,027 (7.446 %)	96,812 (0.04666 %)
ND_Farm7	186,022,555 (88.85 %)	6,094,098 (2.911 %)	17,146,929 (8.19 %)	98,573 (0.04708 %)
ND_Farm8	183,900,672 (88.98 %)	5,836,293 (2.824 %)	16,838,257 (8.147 %)	92,839 (0.04492 %)
ND_Farm9	191,762,108 (88.82 %)	6,303,543 (2.92 %)	17,740,510 (8.217 %)	99,883 (0.04626 %)
ND_Farm10	188,638,502 (88.85 %)	6,071,476 (2.86 %)	17,499,197 (8.242 %)	95,860 (0.04515 %)
XS_Farm1	185,061,513 (88.95 %)	5,936,507 (2.853 %)	16,965,952 (8.154 %)	93,985 (0.04517 %)
XS_Farm2	174,135,352 (88.52 %)	5,808,294 (2.952 %)	16,692,554 (8.485 %)	91,482 (0.0465 %)
XS_Farm3	185,920,012 (88.63 %)	6,257,829 (2.983 %)	17,490,652 (8.338 %)	93,687 (0.04466 %)
XS_Farm4	185,262,456 (90.34 %)	5,142,348 (2.508 %)	14,554,620 (7.097 %)	110,217 (0.05375 %)
XS_Farm5	192,896,086 (90.37 %)	5,342,324 (2.503 %)	15,095,615 (7.072 %)	122,480 (0.05738 %)
XS_Farm6	175,097,438 (90.01 %)	4,926,853 (2.533 %)	14,411,923 (7.408 %)	100,113 (0.05146 %)
XS_Farm7	201,295,189 (91.11 %)	5,161,989 (2.336 %)	14,359,466 (6.5 %)	113,595 (0.05142 %)
ZJ_Wild1	214,014,749 (91.22 %)	5,515,518 (2.351 %)	14,949,359 (6.372 %)	125,618 (0.05354 %)
ZJ_Wild2	179,956,844 (90.48 %)	5,020,085 (2.524 %)	13,815,648 (6.946 % )	105,449 (0.05302 %)
ZJ_Wild3	200,333,327 (90.86 %)	5,312,401 (2.409 %)	14,737,584 (6.684 %)	111,010 (0.05035 %)
ZJ_Wild4	231,887,967 (90.55 %)	6,298,610 (2.46 %)	17,766,093 (6.938 %)	129,140 (0.05043 %)
ZJ_Wild5	227,862,267 (90.57 %)	6,211,502 (2.469 %)	17,393,057 (6.913 %)	125,864 (0.05003 %)
ZJ_Wild6	191,775,442 (90.88 %)	5,050,368 (2.393 %)	14,098,970 (6.681 %)	103,581 (0.04908 %)
ZJ_Wild7	191,210,224 (90.83 %)	4,991,991 (2.371 %)	14,214,319 (6.752 %)	106,788 (0.05073 %)
ZJ_Wild8	174,857,348 (90.38 %)	4,745,564 (2.453 %)	13,783,965 (7.124 %)	91,787 (0.04744 %)
ZJ_Wild9	194,022,264 (90.66 %)	5,183,226 (2.422 %)	14,703,910 (6.87 %)	107,824 (0.05038 %)
ZJ_Wild10	172,648,640 (90.08 %)	4,804,796 (2.507 %)	14,112,546 (7.363 %)	92,115 (0.04806 %)
ZJ_Wild11	191,968,377 (90.71 %)	5,178,509 (2.447 %)	14,374,482 (6.792 %)	106,901 (0.05051 %)
ZS_Wild1	202,733,371 (90.96 %)	5,205,777 (2.336 %)	14,834,375 (6.656 %)	108,439 (0.04865 %)
ZS_Wild2	173,392,964 (90.24 %)	4,787,712 (2.492 %)	13,865,540 (7.216 %)	93,519 (0.04867 %)
ZS_Wild3	157,803,988 (89.49 %)	4,582,431 (2.599 %)	13,868,965 (7.865 %)	84,940 (0.04817 %)
ZS_Wild4	164,173,953 (89.84 %)	4,654,037 (2.547 %)	13,825,358 (7.565 %)	95,487 (0.05225 %)
ZS_Wild5	155,502,802 (89.19 %)	4,652,134 (2.668 %)	14,106,796 (8.091 %)	82,610 (0.04738 %)
ZS_Wild6	145,994,505 (89.09 %)	4,364,453 (2.663 %)	13,433,126 (8.197 %)	85,766 (0.05234 %)
ZS_Wild7	207,624,183 (89.55 %)	6,499,716 (2.803 %)	17,620,328 (7.6 %)	109,953 (0.04742 %)
