# Supplementary material for: Skeletal muscle feature of different populations in large yellow croaker (Larimichthys crocea): from an epigenetic point of view
Source: Front Mol Biosci. 2024 Jul 2;11:1403861. doi: 10.3389/fmolb.2024.1403861 (PMC11249746; doi:10.3389/fmolb.2024.1403861)
Supplement: Supplementary file 3 [file Table1.xlsx]

## Sheet: Sheet1
Statistics of sequencing data and comparison results of each sample
Name	Raw Reads	Raw Bases (G)	Clean Reads	Clean Bases (G)	Mapping Rate (%)
JM_Wild1	150252236	15.03	141242574	14.12	56.78
JM_Wild2	146733472	14.67	137399112	13.74	61.6
JM_Wild3	142961686	14.3	133700208	13.37	63.2
JM_Wild4	149116476	14.91	139631398	13.96	62.93
JM_Wild5	152395146	15.24	143198998	14.32	64.66
JM_Wild6	133387830	13.34	125695186	12.57	65.47
JM_Wild7	162938264	16.29	153818330	15.38	64.68
ND_Farm1	149862074	14.99	142112212	14.21	66.39
ND_Farm2	148976164	14.9	140522436	14.05	67.21
ND_Farm3	139735724	13.97	132780888	13.28	67.05
ND_Farm4	142468818	14.25	134958182	13.5	68.05
ND_Farm5	145421168	14.54	137996336	13.8	68.53
ND_Farm6	140098720	14.01	132287644	13.23	67.86
ND_Farm7	146910178	14.69	138857596	13.89	66.89
ND_Farm8	146229578	14.62	138886344	13.89	67.46
ND_Farm9	150218302	15.02	142244868	14.22	67.4
ND_Farm10	149900520	14.99	141750460	14.18	67.68
XS_Farm1	145390384	14.54	137263376	13.73	67.68
XS_Farm2	148595592	14.86	140403786	14.04	65.78
XS_Farm3	139844250	13.98	132444602	13.24	69.19
XS_Farm4	142100166	14.21	134714290	13.47	68.01
XS_Farm5	149303888	14.93	141349082	14.13	68.05
XS_Farm6	148048946	14.8	140260444	14.03	66.59
XS_Farm7	143741788	14.37	136188496	13.62	67.96
ZJ_Wild1	154437876	15.44	146683800	14.67	66.56
ZJ_Wild2	139781208	13.98	132727306	13.27	67.55
ZJ_Wild3	154700074	15.47	146742628	14.67	67.43
ZJ_Wild4	185032742	18.5	176031632	17.6	66.85
ZJ_Wild5	178921414	17.89	170623046	17.06	66.23
ZJ_Wild6	145931634	14.59	138067356	13.81	66.55
ZJ_Wild7	152083696	15.21	144001214	14.4	66.58
ZJ_Wild8	142612256	14.26	134739292	13.47	66.22
ZJ_Wild9	151588572	15.16	143594512	14.36	66.23
ZJ_Wild10	149371008	14.94	141655664	14.17	65.98
ZJ_Wild11	148381792	14.84	140389316	14.04	67.5
ZS_Wild1	148813382	14.88	140704594	14.07	67.15
ZS_Wild2	144691606	14.47	137154962	13.72	66.24
ZS_Wild3	141708228	14.17	134301714	13.43	64.36
ZS_Wild4	137986304	13.8	131042944	13.1	66.81
ZS_Wild5	145872682	14.59	137736394	13.77	62.66
ZS_Wild6	141179680	14.12	133156864	13.32	61.51
ZS_Wild7	142977744	14.3	135035936	13.5	67.58
